# Supplementary material for: The core trainee ‘residential’: an opportunity for trainees to feel connected in a world of virtual teaching
Source: BJPsych Bull. 2022 Dec;46(6):336–41. doi: 10.1192/bjb.2021.61 (PMC9813769; doi:10.1192/bjb.2021.61)
Supplement: Supplementary file 1 [file S2056469421000619sup.zip]

Archive with 4 entries (4 files):
- S2056469421000619sup001.docx
- S2056469421000619sup002.docx
- S2056469421000619sup003.docx
- S2056469421000619sup004.docx
